# Supplementary material for: A Novel Fetal Movement Simulator for the Performance Evaluation of Vibration Sensors for Wearable Fetal Movement Monitors
Source: Sensors (Basel). 2020 Oct 23;20(21):6020. doi: 10.3390/s20216020 (PMC7660296; doi:10.3390/s20216020)
Supplement: Supplementary file 1 [file sensors-20-06020-s001.zip]

Archive with 1 entries (1 files):
- sensors-956973-supplementary.MOV
